# Supplementary material for: The role of the Hippo pathway in human disease and tumorigenesis
Source: Clin Transl Med. 2014 Jul 18;3:25. doi: 10.1186/2001-1326-3-25 (PMC4112623; doi:10.1186/2001-1326-3-25)
Supplement: Additional file 1: Table S1 — Evidence of Hippo pathway deregulation in human cancer. Activating events are in green and inactivating events are in red. The asterisks indicate that this mutation is found in only a small subset of cancers (1-2%). [file 2001-1326-3-25-S1.xlsx]

## Sheet: Sheet1
TABLE S1: Evidence of Hippo pathway dysregulation in human cancer
Cancer Type	Alterations in expression levels	Mutation	Heritable cancer syndrome	Copy Number Changes	Epigenetic Silencing	Chromosomal Fusion Protein	Prognostic indidcator in cancer patients
Acute lympocytic leukemia					KIBRA (104), FAT1 (104)
Breast cancers	TAZ (66)	LATS1* (96)		TAZ (66)	LATS1/LATS2 (100), FAT4 (105)		TAZ (65)
Clear cell renal cell carcinoma	YAP (76)			SAV1 (76)
Colorectal carcinoma	YAP (34,74,83,85), TAZ (74)				LATS1 (102)		YAP (74), TAZ (68,74), YAP+TAZ (74)
Epithelioid hemangioendothelioma						TAZ-CAMTA1 (97, 98)
Esophageal squamous cell carcinoma	YAP (63)			YAP (77)			YAP (63)
Hepatocellular carcinoma	YAP (84,86), MST1 (80)			YAP (77)			YAP (86)
Nervous system tumors (Schwannoma, meningioma, astrocytoma, etc)		NF2 (89)	NF2 (90)	FAT1 (99)	LATS1/LATS2 (101)
Non-small cell lung cancer	YAP (61,85)	LATS1* (96)		YAP (77)			YAP (61), YAP+TAZ (69)
Oral cancers		FAT1 (95)
Ovarian cancers	YAP (62,85)	LATS1* (96)		YAP (77)			YAP (60,62,106)
Pancreatic carcinoma	YAP (71)
Prostate cancer	YAP (84)
Skin basal cell carcinoma	YAP (67)
Soft tissue sarcoma					MST1/MST2 (103)
Tongue squamous cell	TAZ (88)						TAZ (88)
Urothelial carcinoma of bladder	YAP (87)						YAP (87)
